# Supplementary material for: Investigation of Cation Exchange Behaviors of FAxMA1−xPbI3 Films Using Dynamic Spin-Coating
Source: Materials (Basel). 2021 Oct 26;14(21):6422. doi: 10.3390/ma14216422 (PMC8585367; doi:10.3390/ma14216422)
Supplement: Supplementary file 1 [file materials-14-06422-s001.zip]

Archive with 1 entries (1 files):
- materials-1426131-supplementary.pdf
